# Supplementary material for: Evolutionary and demographic consequences of temperature-induced masculinization under climate warming: the effects of mate choice
Source: BMC Ecol Evol. 2021 Feb 4;21:16. doi: 10.1186/s12862-021-01747-3 (PMC7860201; doi:10.1186/s12862-021-01747-3)
Supplement: Supplementary file 3 — Additional file 3. Simulation settings. [file 12862_2021_1747_MOESM3_ESM.r]

#################
# Supporting Information 3 - Simulation settings

# Evolutionary and demographic consequences of temperature-induced masculinization under climate warming: the effects of mate choice.
# Nemeshazi E1,2, Kover Sz2, Bokony V1
# 1 Lendulet Evolutionary Ecology Research Group, Plant Protection Institute, Centre for Agricultural Research, Eötvös Loránd Research Network, Herman Otto ut 15, 1022 Budapest, Hungary. E-mail: nemeshazi.edina@agrar.mta.hu, bokony.veronika@agrar.mta.hu
# 2 Conservation Genetics Research Group, Department of Ecology, University of Veterinary Medicine Budapest, Istvan utca 2, 1078 Budapest, Hungary
# 3 Konrad Lorenz Institute of Ethology, Department of Interdisciplinary Life Sciences, University of Veterinary Medicine, Savoyenstr. 1a, A-1160 Vienna, Austria


#####################
# Settings used in the main study: sex-reversed males are as fertile as normal males (m_fert_Aa=1 and m_fert_aa=1)

#####################
# In these settings two allele values of female preference occur: 0.1 (CR) and 0.9 (CN). 
  # Values refer to the probability that the female would choose the normal male from the pool of equal number of normal and sex-reversed males.
  # The rare allele is dominant.
#####################
  
## Initial sex-determination system: ZW/ZZ

	# Relative frequency of pref alleles: 0% CN, 100% CN (strong preference for normal males)
	zw_CR0 = Sexsel_Sexrev_Aa(n_runs=100, def_pref0=c(0.9), pref_prob0=c(1), thr0=1.375, def_thr0=c(1.31, 1.375), thr_prob0=c(0.5, 0.5))

	# Relative frequency of pref alleles: 10% CR, 90% CN, CR dominant
	zw_CR10 = Sexsel_Sexrev_Aa(n_runs=100, calc_success=TRUE, calc_linkage=TRUE, dom_pref=TRUE, dominant=0.1, def_pref0=c(0.1,0.9), pref_prob0=c(0.1,0.9), thr0=1.375, def_thr0=c(1.31, 1.375), thr_prob0=c(0.5, 0.5))

	# Relative frequency of pref alleles: 90% CR, 10% CN, CN dominant
	zw_CR90 = Sexsel_Sexrev_Aa(n_runs=100, calc_success=TRUE, calc_linkage=TRUE, dom_pref=TRUE, dominant=0.9, def_pref0=c(0.1,0.9), pref_prob0=c(0.9,0.1), thr0=1.375, def_thr0=c(1.31, 1.375), thr_prob0=c(0.5, 0.5))


# Initial sex-determination system: XX/XY

	# Relative frequency of pref alleles: 0% CN,100% CN (strong preference for normal males)
	xy_CR0  = Sexsel_Sexrev_Aa(n_runs=100, def_pref0=c(0.9), pref_prob0=c(1), thr0=1.125, def_thr0=c(1.06, 1.125), thr_prob0=c(0.5, 0.5))

	# Relative frequency of pref alleles: 10% CR, 90% CN,  CR dominant
	xy_CR10 = Sexsel_Sexrev_Aa(n_runs=100, calc_success=TRUE, calc_linkage=TRUE, dom_pref=TRUE, dominant=0.1, def_pref0=c(0.1,0.9), pref_prob0=c(0.1,0.9), thr0=1.125, def_thr0=c(1.06, 1.125), thr_prob0=c(0.5, 0.5))

	# Relative frequency of pref alleles: 90% CR, 10% CN, CN dominant
	xy_CR90 = Sexsel_Sexrev_Aa(n_runs=100, calc_success=TRUE, calc_linkage=TRUE, dom_pref=TRUE, dominant=0.9, def_pref0=c(0.1,0.9), pref_prob0=c(0.9,0.1), thr0=1.125, def_thr0=c(1.06, 1.125), thr_prob0=c(0.5, 0.5))


#####################
# Settings used as sensitivity test: 

# 1. Intermediate inheritance with two strong preference alleles

	xy_CR0_int100 = Sexsel_Sexrev_Aa(n_runs=100, def_pref0=c(0.9), pref_prob0=c(1), thr0=1.125, def_thr0=c(1.06, 1.125), thr_prob0=c(0.5, 0.5))

	xy_CR10_int100 = Sexsel_Sexrev_Aa(n_runs=100, calc_success=F, calc_linkage=F, dom_pref=FALSE, def_pref0=c(0.1,0.9), pref_prob0=c(0.1,0.9), thr0=1.125, def_thr0=c(1.06, 1.125), thr_prob0=c(0.5, 0.5))

	xy_CR90_int100 = Sexsel_Sexrev_Aa(n_runs=100, calc_success=F, calc_linkage=F, dom_pref=FALSE, def_pref0=c(0.1,0.9), pref_prob0=c(0.9,0.1), thr0=1.125, def_thr0=c(1.06, 1.125), thr_prob0=c(0.5, 0.5))

	zw_CR0_int100 = Sexsel_Sexrev_Aa(n_runs=100, def_pref0=c(0.9), pref_prob0=c(1), thr0=1.375, def_thr0=c(1.31, 1.375), thr_prob0=c(0.5, 0.5))

	zw_CR10_int100 = Sexsel_Sexrev_Aa(n_runs=100, calc_success=F, calc_linkage=F, dom_pref=FALSE, def_pref0=c(0.1,0.9), pref_prob0=c(0.1,0.9), thr0=1.375, def_thr0=c(1.31, 1.375), thr_prob0=c(0.5, 0.5))

	zw_CR90_int100 = Sexsel_Sexrev_Aa(n_runs=100, calc_success=F, calc_linkage=F, dom_pref=FALSE, def_pref0=c(0.1,0.9), pref_prob0=c(0.9,0.1), thr0=1.375, def_thr0=c(1.31, 1.375), thr_prob0=c(0.5, 0.5))


# 2. CR vs. no preference, dominant/recessive

	xy_CR0_nopref100 = Sexsel_Sexrev_Aa(n_runs=100, def_pref0=c(0.5), pref_prob0=c(1), thr0=1.125, def_thr0=c(1.06, 1.125), thr_prob0=c(0.5, 0.5))

	xy_CR10_nopref100 = Sexsel_Sexrev_Aa(n_runs=100, calc_success=F, calc_linkage=F, dom_pref=TRUE, dominant=0.1, def_pref0=c(0.1,0.5), pref_prob0=c(0.1,0.9), thr0=1.125, def_thr0=c(1.06, 1.125), thr_prob0=c(0.5, 0.5))

	xy_CR90_nopref100 = Sexsel_Sexrev_Aa(n_runs=100, calc_success=F, calc_linkage=F, dom_pref=TRUE, dominant=0.5, def_pref0=c(0.1,0.5), pref_prob0=c(0.9,0.1), thr0=1.125, def_thr0=c(1.06, 1.125), thr_prob0=c(0.5, 0.5))

	zw_CR0_nopref100 = Sexsel_Sexrev_Aa(n_runs=100, def_pref0=c(0.5), pref_prob0=c(1), thr0=1.375, def_thr0=c(1.31, 1.375), thr_prob0=c(0.5, 0.5))

	zw_CR10_nopref100 = Sexsel_Sexrev_Aa(n_runs=100, calc_success=F, calc_linkage=F, dom_pref=TRUE, dominant=0.1, def_pref0=c(0.1,0.5), pref_prob0=c(0.1,0.9), thr0=1.375, def_thr0=c(1.31, 1.375), thr_prob0=c(0.5, 0.5))

	zw_CR90_nopref100 = Sexsel_Sexrev_Aa(n_runs=100, calc_success=F, calc_linkage=F, dom_pref=TRUE, dominant=0.5, def_pref0=c(0.1,0.5), pref_prob0=c(0.9,0.1), thr0=1.375, def_thr0=c(1.31, 1.375), thr_prob0=c(0.5, 0.5))


# 3. CR vs. no preference, intermediate

	xy_CR0_intermed.nopref.100 = xy_CR0_nopref100

	xy_CR10_intermed.nopref.100 = Sexsel_Sexrev_Aa(n_runs=100, calc_success=F, calc_linkage=F, dom_pref=F, def_pref0=c(0.1,0.5), pref_prob0=c(0.1,0.9), thr0=1.125, def_thr0=c(1.06, 1.125), thr_prob0=c(0.5, 0.5))

	xy_CR90_intermed.nopref.100 = Sexsel_Sexrev_Aa(n_runs=100, calc_success=F, calc_linkage=F, dom_pref=F, def_pref0=c(0.1,0.5), pref_prob0=c(0.9,0.1), thr0=1.125, def_thr0=c(1.06, 1.125), thr_prob0=c(0.5, 0.5))

	zw_CR0_intermed.nopref.100 = zw_CR0_nopref100

	zw_CR10_intermed.nopref.100 = Sexsel_Sexrev_Aa(n_runs=100, calc_success=F, calc_linkage=F, dom_pref=F, def_pref0=c(0.1,0.5), pref_prob0=c(0.1,0.9), thr0=1.375, def_thr0=c(1.31, 1.375), thr_prob0=c(0.5, 0.5))

	zw_CR90_intermed.nopref.100 = Sexsel_Sexrev_Aa(n_runs=100, calc_success=F, calc_linkage=F, dom_pref=F, def_pref0=c(0.1,0.5), pref_prob0=c(0.9,0.1), thr0=1.375, def_thr0=c(1.31, 1.375), thr_prob0=c(0.5, 0.5))


# 4. Multiallelic threshold (10 thr alleles)

	xy_CR0_thr10 = Sexsel_Sexrev_Aa(n_runs=1000, def_pref0=c(0.9), pref_prob0=c(1), thr0=1.125, def_thr0= seq(from=1.06, to=1.125, length.out=10), thr_prob0=rep(0.1, 10))

	xy_CR10_thr10 = Sexsel_Sexrev_Aa(n_runs=1000, dom_pref=TRUE, dominant=0.1, def_pref0=c(0.1,0.9), pref_prob0=c(0.1,0.9), thr0=1.125, def_thr0= seq(from=1.06, to=1.125, length.out=10), thr_prob0=rep(0.1, 10))

	xy_CR90_thr10 = Sexsel_Sexrev_Aa(n_runs=1000, dom_pref=TRUE, dominant=0.9, def_pref0=c(0.1,0.9), pref_prob0=c(0.9,0.1), thr0=1.125, def_thr0= seq(from=1.06, to=1.125, length.out=10), thr_prob0=rep(0.1, 10))
	
	zw_CR0_thr10 = Sexsel_Sexrev_Aa(n_runs=100, def_pref0=c(0.9), pref_prob0=c(1), thr0=1.375, def_thr0= seq(from=1.31, to=1.375, length.out=10), thr_prob0=rep(0.1, 10))

	zw_CR10_thr10 = Sexsel_Sexrev_Aa(n_runs=100, dom_pref=TRUE, dominant=0.1, def_pref0=c(0.1,0.9), pref_prob0=c(0.1,0.9), thr0=1.375, def_thr0= seq(from=1.31, to=1.375, length.out=10), thr_prob0=rep(0.1, 10))

	zw_CR90_thr10 = Sexsel_Sexrev_Aa(n_runs=100, dom_pref=TRUE, dominant=0.9, def_pref0=c(0.1,0.9), pref_prob0=c(0.9,0.1), thr0=1.375, def_thr0= seq(from=1.31, to=1.375, length.out=10), thr_prob0=rep(0.1, 10))


# 5. 75% WW survival

	zw_CR0_lethalWW25 = Sexsel_Sexrev_Aa(n_runs=100, def_pref0=c(0.9), pref_prob0=c(1), thr0=1.375, def_thr0=c(1.31, 1.375), thr_prob0=c(0.5, 0.5), phi_aa=0.225)

	zw_CR10_lethalWW25 = Sexsel_Sexrev_Aa(n_runs=100, calc_success=F, calc_linkage=F, dom_pref=TRUE, dominant=0.1, def_pref0=c(0.1,0.9), pref_prob0=c(0.1,0.9), thr0=1.375, def_thr0=c(1.31, 1.375), thr_prob0=c(0.5, 0.5), phi_aa=0.225)

	zw_CR90_lethalWW25 = Sexsel_Sexrev_Aa(n_runs=100, calc_success=F, calc_linkage=F, dom_pref=TRUE, dominant=0.9, def_pref0=c(0.1,0.9), pref_prob0=c(0.9,0.1), thr0=1.375, def_thr0=c(1.31, 1.375), thr_prob0=c(0.5, 0.5), phi_aa=0.225)

	
# 6. 50% WW survival

	zw_CR0_lethalWW50 = Sexsel_Sexrev_Aa(n_runs=100, def_pref0=c(0.9), pref_prob0=c(1), thr0=1.375, def_thr0=c(1.31, 1.375), thr_prob0=c(0.5, 0.5), phi_aa=0.15)

	zw_CR10_lethalWW50 = Sexsel_Sexrev_Aa(n_runs=100, calc_success=F, calc_linkage=F, dom_pref=TRUE, dominant=0.1, def_pref0=c(0.1,0.9), pref_prob0=c(0.1,0.9), thr0=1.375, def_thr0=c(1.31, 1.375), thr_prob0=c(0.5, 0.5), phi_aa=0.15)

	zw_CR90_lethalWW50 = Sexsel_Sexrev_Aa(n_runs=100, calc_success=F, calc_linkage=F, dom_pref=TRUE, dominant=0.9, def_pref0=c(0.1,0.9), pref_prob0=c(0.9,0.1), thr0=1.375, def_thr0=c(1.31, 1.375), thr_prob0=c(0.5, 0.5), phi_aa=0.15)

	
# 7. 25% WW survival

	zw_CR0_lethalWW75 = Sexsel_Sexrev_Aa(n_runs=100, def_pref0=c(0.9), pref_prob0=c(1), thr0=1.375, def_thr0=c(1.31, 1.375), thr_prob0=c(0.5, 0.5), phi_aa=0.075)

	zw_CR10_lethalWW75 = Sexsel_Sexrev_Aa(n_runs=100, calc_success=F, calc_linkage=F, dom_pref=TRUE, dominant=0.1, def_pref0=c(0.1,0.9), pref_prob0=c(0.1,0.9), thr0=1.375, def_thr0=c(1.31, 1.375), thr_prob0=c(0.5, 0.5), phi_aa=0.075)

	zw_CR90_lethalWW75 = Sexsel_Sexrev_Aa(n_runs=100, calc_success=F, calc_linkage=F, dom_pref=TRUE, dominant=0.9, def_pref0=c(0.1,0.9), pref_prob0=c(0.9,0.1), thr0=1.375, def_thr0=c(1.31, 1.375), thr_prob0=c(0.5, 0.5), phi_aa=0.075)

# 8. WW lethality

	zw_CR0_lethalWW100 = Sexsel_Sexrev_Aa(n_runs=100, def_pref0=c(0.9), pref_prob0=c(1), thr0=1.375, def_thr0=c(1.31, 1.375), thr_prob0=c(0.5, 0.5), phi_aa=0)

	zw_CR10_lethalWW100 = Sexsel_Sexrev_Aa(n_runs=100, calc_success=F, calc_linkage=F, dom_pref=TRUE, dominant=0.1, def_pref0=c(0.1,0.9), pref_prob0=c(0.1,0.9), thr0=1.375, def_thr0=c(1.31, 1.375), thr_prob0=c(0.5, 0.5), phi_aa=0)

	zw_CR90_lethalWW100 = Sexsel_Sexrev_Aa(n_runs=100, calc_success=F, calc_linkage=F, dom_pref=TRUE, dominant=0.9, def_pref0=c(0.1,0.9), pref_prob0=c(0.9,0.1), thr0=1.375, def_thr0=c(1.31, 1.375), thr_prob0=c(0.5, 0.5), phi_aa=0)
